# Supplementary material for: Public Health Literacy, Knowledge, and Awareness Regarding Antibiotic Use and Antimicrobial Resistance during the COVID-19 Pandemic: A Cross-Sectional Study
Source: Antibiotics (Basel). 2021 Sep 13;10(9):1107. doi: 10.3390/antibiotics10091107 (PMC8472776; doi:10.3390/antibiotics10091107)
Supplement: Supplementary file 1 [file antibiotics-10-01107-s001.zip]

Archive with 1 entries (1 files):
- antibiotics-1335070-supplementary.pdf
